# Supplementary material for: Epidemiological and Clinical Features of Brucellosis in the Country of Georgia
Source: PLoS One. 2017 Jan 20;12(1):e0170376. doi: 10.1371/journal.pone.0170376 (PMC5249056; doi:10.1371/journal.pone.0170376)
Supplement: S1 Table — (XLSX) [file pone.0170376.s001.xlsx]

## Sheet: Sheet1
VIN		Blood culture	slide agglut (Haddleson)	Tube agglut TAT (Write)	ELISA Total Ig	ELISA IgG (IBL)	ELISA IgM (IBL)	TAT NCDC	Serum	PBMC		Blood culture	slide agglut (Haddleson)	Tube agglut TAT (Write)	DEFINITIVE BRUCELLA	ELISA Total Ig	ELISA IgG (IBL)	ELISA IgM (IBL)
1		Neg	4+	1/800	> 2560/5120	3.4015	1.7625					0	1	1	1	1	1	1
2		B. mel	4+	1/800	> 5 120	3.2255	1.08					1	1	1	1	1	1	0	Equivocal
3		Neg	3+	1/100+	> 5 120	4.3505	Neg					0	1	0	0	1	1	0
4		B. mel	3+	1/800	> 5 120	3.112	1.797					1	1	1	1	1	1	1
5		B. mel	4+	1/400	> 2560/5120	3.92	1.3125					1	1	1	1	1	1	1
6		B. mel	4+	1/400	> 2560	1.0015	1.977					1	1	1	1	1	1	1
7		B. mel	4+	1/800	> 2560/5120	1.5325	2.9145					1	1	1	1	1	1	1
8		B. mel	4+	1/400	> 5 120	3.402	Neg(0.433)					1	1	1	1	1	1	0
9		Neg	1+	Neg	Neg	0.6275	Neg					0	0	0	0	0	1	0
10		Neg	1+	01:50:00	> 320/640	1.8605	Neg					0	0	0	0	1	1	0
11		Neg	4+	1/400	> 1 280/2560	Neg	1.456					0	1	1	1	1	0	1
12		Neg	1+	Neg	> 1 280/640	2.057	Neg					0	0	0	0	1	1	0
13		B. mel	Neg	Neg	Neg	Neg	Neg					1	0	0	0	0	0	0
14		Neg	4+	1/800	> 5 120	4.35	1.7595					0	1	1	1	1	1	1
15			Neg	Neg
16		B. mel	4+	1/800	> 640/1280	1.722	1.8915					1	1	1	1	1	1	1
17		B. mel	4+	1/200	> 2560/5120	3.764	Neg					1	1	1	1	1	1	0
18		B. mel	2+	1/100	> 320/1280	2.2685	Neg					1	1	0	0	1	1	0
19		B. mel	1+	Neg	> 320/640	1.3725	Neg					1	0	0	0	1	1	0
20		Neg	Neg	Neg	> 320/640	1.6425	Neg					0	0	0	0	1	1	0
21		B. mel	4+	1/400	> 1 280/5120	2.344	2.2055					1	1	1	1	1	1	1
22		Neg	4+	1/400	> 5 120	4.5	Neg(0.469)					0	1	1	1	1	1	0
23		B. mel	4+	1/400	> 5 120	3.86	Neg( 0.423)					1	1	1	1	1	1	0
24		Neg	Neg	Neg	Negative	Neg	Neg					0	0	0	0	0	0	0
25		Neg	Neg	Neg	> 320/160	2.85	Neg					0	0	0	0	1	1	0
26		B. mel	Neg	Neg	> 640	3.13	Neg					1	0	0	0	1	1	0
27		B. mel	4+	1/800	> 5 120	4.1	1.44					1	1	1	1	1	1	1
28		Neg	3+	1/200	Negative	1	Neg					0	1	1	1	0	1	0
29		Neg	Neg	Neg	Negative	Neg	Neg					0	0	0	0	0	0	0
30		Neg	+	Neg	> 640	3.96	Neg					0	0	0	0	1	1	0
31		Neg	+	Negative (1/100)	> 1 280	3.94	1.24					0	0	0	0	1	1	1
32		Neg	Neg	Neg	> 640	3.51	1					0	0	0	0	1	1	0	Equivocal
33		Neg	Neg	Neg	> 640/1280	3.77	Neg					0	0	0	0	1	1	0
34		Neg	Neg	Neg	Neg (>160)	1.48	Neg					0	0	0	0	0	1	0
35		Neg	+	Neg	> 640/2560	4	Neg					0	0	0	0	1	1	0
36		B. mel	4+	1/800	> 5 120	4	1.29					1	1	1	1	1	1	1
37		B. mel	4+	1/400	> 5 120	4.4	1.51					1	1	1	1	1	1	1
38		Neg	2+	01:50:00	> 5 120	4.5	Neg					0	1	0	0	1	1	0
39		Neg	Neg	Neg	> 1 280	1.21	Neg					0	0	0	0	1	1	0
40		B. mel	4+	1/800	> 2560	1.79	1.09					1	1	1	1	1	1	0	Equivocal
41		B. mel	4+	1/800	> 2560	2.53	1.35					1	1	1	1	1	1	1
42		Neg	1+	01:50:00	> 5120	4.329	Neg					0	0	0	0	1	1	0
43		B. mel	4+	1/400	> 1 280	2.037	0.697					1	1	1	1	1	1	0
44		Neg	1+	1/100	> 5120	3.806	Neg					0	0	0	0	1	1	0
45		B. mel	4+	1/400	> 5120	2.57	Neg					1	1	1	1	1	1	0
46		Neg	Neg	Neg	Neg	Neg	Neg					0	0	0	0	0	0	0
47		Neg	3+	1/200	> 1280/5120	3.138	Neg(0.46)					0	1	1	1	1	1	0
48		Neg	Neg	Neg	Neg	Neg	Neg					0	0	0	0	0	0	0
49		B. mel	3+	1/200	Neg/320	0.839	0.669					1	0	1	1	0	0	0
50		Neg	1+	Neg	Neg/ 320	1.96	Neg					0	1	0	0	0	1	0
51		Neg	Neg	Neg	Neg	Neg	Neg					0	1	0	0	0	0	0
52		Neg	1+	Neg	Neg/640	1.65	Neg					0	0	0	0	0	1	0
53		B. mel	Neg	Neg	> 320/1280	1.556	Neg					1	0	0	0	1	1	0
54		Neg	Neg	Neg	Neg	Neg	Neg					0	0	0	0	0	0	0
55		Neg	3+	1/100	Subject withdrawn, samples destroyed							0	1	0	0
56		Neg	Neg	Neg	Neg	Neg	Neg					0	0	0	0	0	0	0
57		B. mel	3+	1/200	> 1280/5120	3.06	Neg(0.513)					1	1	1	1	1	1	0
58		B. mel	3+	1/200	> 2560/5120	3.64	Neg					1	1	1	1	1	1	0
59		Neg	Neg	Neg	Neg/320	1.708	Neg					0	0	0	0	0	1	0
60		BC not collected	Neg	Neg	Neg	1.396	Neg						0	0	0	0	1	0
61		Neg	Neg	Neg	Neg	Neg	Neg					0	0	0	0	0	0	0
62		Neg	Neg	Neg	Neg	1.034	Neg					0	0	0	0	0	1	0
63		B. mel	4+	1/400	> 320/2560	1.937	0.529					1	1	1	1	1	1	0
64		Neg	3+	1/200	> 2560/5120	3.483	0.578					0	1	1	1	1	1	0
65		Neg	3+	1/200	> 5120	1.974	0.672	1:320				0	1	1	1	1	1	0
66		Neg	Neg	Neg	> 320	0.619	Neg	Neg				0	0	0	0	1	1	0
67		Neg	4+	1/400	> 5120	2.715	0.858	1:640				0	1	1	1	1	1	0	Equivocal
68		B. mel	2+	1/100	> 2560	1.845	neg	1:320				1	1	0	0	1	1	1
69		Neg	1+	1/100	> 2560	2.13	Neg	Neg				0	0	0	0	1	1	1
70		B. mel	3+	1/200	> 5120	1.751	0.643	1:320				1	1	1	1	1	1	0
71		Neg	2+	1/100	> 5120	2.155	Neg	Neg				0	1	0	0	1	1	1
72		Neg	4+	1/400	> 5120	2.738	0.772					0	1	1	1	1	1	0
73		Neg	2+	1/400	> 5120	2.065	0.696					0	1	1	1	1	1	0
74		B. mel	4+	1/800	> 5120	1.516	0.853					1	1	1	1	1	1	0	Equivocal
75		B. mel	3+	1/200	1:5120	1.996	0.771					1	1	1	1	1	1	0
76		Neg	Neg	Neg	1:5120	2.084	Neg					0	0	0	0	1	1	1
77		B. mel	4+	1/400	1:5120	2.159	0,913					1	1	1	1	1	1	0	Equivocal
78		B. mel	4+	1/400	1:5120	2.66	0,935					1	1	1	1	1	1	0	Equivocal
79		B. ab	4+	1/800	1:5120	2.67/2.28	0,996/0.865					1	1	1	1	1	1	0	Equivocal
80		Neg	4+	1/400	1:2560	1276	0,936					0	1	1	1	1	1	0	Equivocal
81		Neg	3+	1/200	1:5120	3.049	0,803					0	1	1	1	1	1	0	Equivocal
														1=40	40	1=61 (77%)	1=68 (86%)
																0=18 (23%)	0=11 (14%)

## Sheet: Sheet2
Patient		Multiple organ system involvement				Comment
1		2
2		1				(General symptoms, OA and hepatomegaly)
3		1				(General symptoms, OA and Cough)
4		2
5		2
6		2
7		2
8		3
9		3
10		3
11		1				(General symptoms, OA and testicular pain)
12		1				(General symptoms, muscle pain, jaundice, hepatitis, splenomegaly)
13		3
14		2
15		2
16		1				(General symptoms, OA and hepatomegaly)
17		1				(General symptoms, OA and testicular pain)
18		1				(General symptoms, OA and neuritis)
19		1				(General symptoms, OA and diarrhea, abdominal pain)
20		1				(General symptoms, OA and hepatomegaly, constipation)
21		2
22		2
23		1				(General symptoms, OA, sore throat, tonsilitis, abdominal pain, diarrhea)
24		3
25		2
26		1				(General symptoms, OA and testicular pain)
27		1				(General symptoms, OA, constipation)
28		1				(General symptoms, OA, depression, difficulty concentrating)
29		2
30		2
31		2
32		2
33		1				(General symptoms, OA and abdominal pain)
34		2
35		2
36		1				(General symptoms, OA, sore throat, tonsilitis, splenomegaly)
37		1				(General symptoms, OA and Cough)
38		2
39		2
40		1				(General symptoms, OA and hepatomegaly)
41		2
42		2
43		1				(General symptoms, OA, orchitis, depression, difficulty concentrating)
44
45		2
46		2
47		2
48		2
49		2
50		2
51		2
52		1				(General symptoms, OA, constipation)
53		2
54		1				(General symptoms, OA, pyelonephritis, cystitis)
55		1				(General symptoms, OA, constipation, abdominal pain, tesicular swelling and pain)
56		2
57		1				(General symptoms, OA and diarrhea)
58		1				(General symptoms, OA, depression and testicular pain)
59		2
60		1				(General symptoms, OA, constipation, abdominal pain, pyelonephritis)
61		2
62		1				(General symptoms, OA, orchitis, depression, difficulty concentrating)
63		2
64		1				(General symptoms, OA, depression, difficulty concentrating)
65		1				(General symptoms, OA, depression, difficulty concentrating and constipationa)
66		2
67		1				(General symptoms, OA, depression, difficulty concentrating)
68		2
69		2
70		1				(General symptoms, OA, depression)
71		1				(General symptoms, OA, diarrhea)
72		1				(General symptoms, OA, hepatomegaly, splenomegaly, difficulty concentrating)
73		1				(General symptoms, OA, hepatomegaly, splenomegaly, abdominal pain)
74		2
75		1				(General symptoms, OA, depression)
76		2
77		2
78		2
79		2
80		2
81		2
		33
		0.41

## Sheet: Sheet3
Patient		Sweats and/or Rigors			Fatigue and/or Malaise				Hepatomegaly			Polylymphadenopathy			Osteoartucular and neuromuscular pains					Leukolenia		MOSE		Culture		Wright		Suspect					Sacroiliac/back pain			Testicular pain/swelling				Suspect1
1		1			1				1			2			1					2		2		0		1		1					2				2			1
2		1			1				1			2			1					2		1		1		1		1					2				2			1
3		1			1				2			2			1					3		1		0		0		1					2				2			1
4		1			1				2			2			1					3		2		1		1		2					2				2			1
5		1			1				2			2			1					3		2		1		1		2					2				2			1
6		2			2				2			2			1					3		2		1		1		2					2				2			2	Wright+; Culture+
7		1			1				1			2			1					2		2		1		1		1					2				2			1
8		1			1				2			2			1					3		3		1		1		2					1				N/A			1
9		2			2				3			3			1					3		3		0		0		2					2				2			2
10		1			1				3			3			1					3		3		0		0		2					2				N/A			1
11		1			1				2			2			1					2		1		0		1		1					1				1			1
12		1			1				1			2			1					3		1		0		0		1					2				2			1
13		3			3				3			3			3					3		3		1		0		3					3				N/A			3
14		1			1				2			2			2					3		2		0		1		2					2				N/A			2	Wright+
15		1			1				2			2			1					3		2		0				2					2				2			1
16		1			1				1			2			1					2		1		1		1		1					2				N/A			1
17		1			1				2			2			1					3		1		1		1		1					1				1			1
18		1			1				2			2			1					2		1		1		0		1					1				2			1
19		1			1				2			2			1					3		1		1		0		1					1				2			1
20		1			1				1			2			1					3		1		0		0		1					1				N/A			1
21		1			1				2			2			1					2		2		1		1		2					1				2			1
22		1			1				2			2			1					3		2		0		1		2					2				2			1
23		1			1				2			2			1					3		1		1		1		1					2				N/A			1
24		1			1				3			3			1					2		3		0		0		2					1				2			1
25		2			2				2			2			1					3		2		0		0		2					2				N/A			2
26		1			1				2			2			1					3		1		1		0		1					2				1			1
27		1			1				2			2			1					2		1		1		1		1					1				1			1
28		2			1				2			2			1					3		1		0		1		2					2				N/A			2	Wright+
29		1			1				2			2			1					3		2		0		0		2					2				N/A			1
30		1			1				2			2			1					3		2		0		0		2					2				2			1
31		1			1				2			2			1					3		2		0		0		2					2				2			1
32		1			2				2			2			1					2		2		0		0		2					2				2			2
33		1			1				2			2			1					3		1		0		0		1					2				2			1
34		1			1				2			2			1					2		2		0		0		2					1				2			1
35		1			1				2			2			1					3		2		0		0		2					2				2			1
36		1			1				2			2			1					2		1		1		1		1					2				2			1
37		1			1				2			2			1					2		1		1		1		1					1				2			1
38		1			1				2			2			1					3		2		0		0		2					1				2			1
39		1			1				2			2			1					3		2		0		0		2					1				2			1
40		1			1				1			2			1					3		1		1		1		1					2				N/A			1
41		1			1				2			2			1					3		2		1		1		2					2				N/A			1
42		1			1				2			2			1					2		2		0		0		2					2				2			1
43		1			1				2			2			1					2		1		1		1		1					1				1			1
44																								0		0		3
45		2			1				2			2			1					3		2		1		1		2					2				2			2	wright+; Culture+
46		1			2				2			2			1					3		2		0		0		2					2				N/A			2
47		1			1				2			2			1					3		2		0		1		2					2				2			1
48		1			1				2			2			1					3		2		0		0		2					2				N/A			1
49		1			1				2			2			1					3		2		1		1		2					1				2			1
50		1			1				2			2			1					3		2		0		0		2					2				N/A			1
51		2			1				2			2			1					3		2		0		0		2					1				2			1
52		1			1				2			2			1					3		1		0		0		1					1				2			1
53		1			1				2			2			1					3		2		1		0		2					2				2			1
54		1			1				2			2			1					2		1		0		0		1					1				N/A			1
55		1			1				2			2			1					3		1		0		0		1					1				N/A			1
56		1			1				2			2			1					3		2		0		0		2					2				2			1
57		1			1				2			2			1					3		1		1		1		1					1				2			1
58		1			1				2			2			1					3		1		1		1		1					2				1			1
59		1			2				2			2			2					3		2		0		0		2					1				2			2
60		1			1				2			2			1					3		1		0		0		1					1				2			1
61		1			1				2			2			1					3		2		0		0		2					2				2			1
62		1			1				2			2			1					3		1		0		0		1					1				1			1
63		1			1				2			2			1					3		2		1		1		2					1				2			1
64		1			1				2			2			1					3		1		0		1		1					1				2			1
65		1			1				2			2			1					2		1		0		1		1					1				2			1
66		1			1				2			2			2					3		2		0		0		2					2				2			2
67		1			1				2			2			1					3		1		0		1		1					2				2			1
68		1			1				2			2			1					3		2		1		0		2					2				N/A			1
69		1			1				2			2			1					3		2		0		0		2					1				2			1
70		1			1				2			2			1					3		1		1		1		1					1				N/A			1
71		1			1				2			2			1					3		1		0		0		1					2				2			1
72		1			1				1			2			1					3		1		0		1		1					1				2			1
73		1			1				1			2			1					2		1		0		1		1					1				1			1
74		1			1				2			2			2					3		2		1		1		2					2				2			2	wright+; Culture+
75		1			1				2			2			1					3		1		1		1		2					1				2			1
76		1			1				2			2			1					3		2		0		0		2					2				2			1
77		1			1				2			2			1					3		2		1		1		2					2				2			1
78		1			1				2			2			1					3		2		1		1		2					2				2			1
79		1			1				2			2			1					3		2		1		1		2					1				2			1
80		1			1				2			2			1					3		2		0		1		2					1				2			1
81		1			1				2			2			2					3		2		0		1		2					2				2			2	wright+
																								33
																												1 = 33 (41%)					1=33				1=8
																												2=46, including 16 culture+ and 20 Wright +					2=46				2=54			2=12, including 3 Wright+ and 3Culture+ cases
																												3=2									N/A=19
